# Supplementary material for: Evaluation of Pathogenetic and Immunological Parameters of the Genotype I and II Recombinant African Swine Fever Viruses Detected in Pigs in Vietnam
Source: Viruses. 2026 May 31;18(6):635. doi: 10.3390/v18060635 (PMC13307865; doi:10.3390/v18060635)
Supplement: Supplementary file 1 [file viruses-18-00635-s001.zip]

Archive with 1 entries (1 files):
- viruses-4275422-supplementary.pdf
